# Supplementary material for: Six-month pain and function outcome expectations were established for total knee arthroplasty using the smallest worthwhile effect
Source: PLoS One. 2024 Apr 30;19(4):e0300439. doi: 10.1371/journal.pone.0300439 (PMC11060529; doi:10.1371/journal.pone.0300439)
Supplement: S3 File — (XLSX) [file pone.0300439.s003.xlsx]

## Sheet: Raw Data
ID	Age	Sex	Educational level	Yearly income	Baseline KOOS- Pain	Initial expected KOOS at 6 months- Pain	Final expected KOOS at 6 months- pain	Baseline KOOS- function	Initial expected KOOS at 6 months-function	Final expected KOOS at 6 months-function	Actual 6 month KOOS- Pain	Actual 6 month KOOS-function	PHQ	GAD-7	PCS	ASES
1	66	0	2	2	47.22	47.22	88.89	88.89	54.41	75	100	97.06	0	0	4	47
2	67	1	3	3	41.67	41.67	86.11	86.11	51.47	95.59	47.22	51.47	17	12	8	22
3	75	1	5	3	36.11	36.11	88.89	88.89	45.59	95.59	100	100	12	3	21	19
4	71	0	1	2	47.22	47.22	55.56	55.56	72.06	61.76	72.22	72.06	7	4	6	59
5	64	1	3	1	33.33	33.33	66.67	66.67	32.35	60.29	66.67	69.12	13	14	15	15
6	62	1	2	1	27.78	27.78	69.44	69.44	22.06	55.88			13	8	42	23
7	47	1	3	3	27.78	27.78	69.44	69.44	39.71	70.59	80.56	91.18	10	1	20	17
8	75	1	5	3	50	50	75	75	42.65	50			6	3	14	41
9	70	0	4	4	30.56	30.56	69.44	69.44	30.88	48.53			3	1	24	15
10	82	1	3	3	69.44	69.44	88.89	88.89	67.65	91.18			3	5	3	64
11	65	1	5	3	55.56	55.56	88.89	88.89	69.12	91.18			2	4	6	52
12	74	1	2	3	13.89	13.89	77.78	77.78	11.76	75	86.11	98.53	16	6	21	8
13	70	0	5	3	47.22	47.22	77.78	77.78	48.53	73.53	72.22	83.82	7	7	21	70
14	63	0	2	2	47.22	47.22	77.78	77.78	47.06	75	91.67	88.24	9	0	15	33
15	70	1	5	4	44.44	44.44	91.67	91.67	54.41	100	100	100	8	3	1	75
16	66	1	4	4	41.67	41.67	55.56	55.56	39.71	73.53	52.78	61.76	4	2	5	19
17	79	0	0	1	47.22	47.22	94.44	94.44	61.76	80.88	100	100	14	15	35	33
18	50	0	1	3	66.67	66.67	77.78	77.78	70.59	75			0	3	7	18
19	65	1	5	4	44.44	44.44	75	75	36.76	51.47			0	0	7	15
20					47.22	47.22	83.33	83.33	50	86.76	66.67
21	67	1	1	2	55.56	55.56	91.67	91.67	47.06	58.82			12	9	16	13
22	50	1	2	3	0	0	63.89	63.89	0	50	80.56	92.65	17	21	52	8
23	72	1	5	3	41.67	41.67	61.11	61.11	36.76	83.82			4	2	42	17
24	63	1	3	3	27.78	27.78	77.78	77.78	36.76	75			0	0	34	22
25	70	0	5	4	52.78	52.78	63.89	63.89	44.12	75			2	5	34	24
26	57	1	3	3	50	50	69.44	69.44	50	72.06			2	0	18	53
27	56	1	1	1	11.11	11.11	69.44	69.44	8.82	50	91.67	100	12	1	18	18
28	65	1	1	3	16.67	16.67	63.89	63.89	8.82	55.88	94.44	88.24	17	12	32	54
29	73	1	2	3	41.67	41.67	77.78	77.78	42.65	92.65			0	0	2	64
30	65	1	1	1	8.33	8.33	50	50	2.94	29.41	88.89	92.65	18	18	50	21
31	48	0	3	3	38.89	38.89	77.78	77.78	45.59	75	88.89	95.59	12	11	39	30
32	75	0	4	2	22.22	22.22	77.78	77.78	29.41	50			8	6	35	33
33	60	1	2	4	27.78	27.78	36.11	36.11	25	39.71	100	100	22	14	30	26
34	70	0	1	3	36.11	36.11	77.78	77.78	36.76	75	100	100	0	0	0	80
35	73	0	5	4	52.78	52.78	86.11	86.11	55.88	97.06	100	98.53	0	0	0	60
36					52.78	52.78	63.89	63.89	66.18	58.82	91.67	94.12	3	8	3	8
37	67	0	3	3	50	50	94.44	94.44	70.59	97.06			2	14	23	15
38	76	0	5	3	63.89	63.89	69.44	69.44	64.71	38.24			0	2	5	76
39	73	1	3	3	69.44	69.44	61.11	61.11	67.65	50	83.33	80.88	2	0	8	63
40	65	0	5	3	75	75	75	75	85.29	70.59			0	0	25	21
41	64	1	3	3	38.89	38.89	69.44	69.44	35.29	61.76			12	7	29	21
42	73	1	2	3	40.63	40.63	72.22	72.22		83.82	100	100	3	1	4	62
43	67	0	5	4	75	75	86.11	86.11	85.29	77.94	91.67	92.65	0	0	33	8
44	68	0	1	3	69.44	69.44	58.33	58.33	69.12	50	100	100	0	0	3	63
45	73	0	3	4	38.89	38.89	44.44	44.44	54.41	42.65	88.89	95.59	2	6	22	34
46	82	1	3		63.89	63.89	86.11	86.11	66.18	83.82	100	100	3		12	32
47	67	0	5	4	61.11	61.11	75	75	73.53	73.53	100	100	1	2	6	32
48	73	0	1	3	33.33	33.33	52.78	52.78	36.76	50	100	100	3	2	22	41
49	70	1	3	3	41.67	41.67	55.56	55.56	45.59	69.12			2	2	12	49
50	64	0	3	4	36.11	36.11	86.11	86.11	41.18	92.65			2	4	20	15
51	59	1	2	3	30.56	30.56	77.78	77.78	45.59	75	100	100	8	10	37	8
52	67	0	1	3	38.89	38.89	61.11	61.11	30.88	30.88			1	0	36	21
53	58	1	3	3	36.11	36.11	63.89	63.89	39.71	75	91.67	94.12	4	8	15	22
54	74	1	5	3	36.11	36.11	77.78	77.78	22.06	77.94	91.67	92.65	2	2	13	24
55	71	0	4	4	44.44	44.44	77.78	77.78	47.06	75	72.22	66.18	0	0	29	11
56	65	1	2	2	36.11	36.11	72.22	72.22	42.19	69.12			1	2	16	43
57	68	0	3	4	75	75	83.33	83.33	80.88	92.65			0	0	8	14
58	69	1	5	4	47.22	47.22	77.78	77.78	36.76	75	86.11	89.71	22	20	52	10
59	53	0	3	4	22.22	22.22	55.56	55.56	23.53	50			3	3	17	14
60	76	1	2	4	40.63	40.63	77.78	77.78	42.65	75	100	100	1	0	11	21
61	77	0	2	3	41.67	41.67	77.78	77.78	39.71	83.82			2	2	12	30
62	58	0	2	3	25	25	58.33	58.33	27.94	82.35	50	54.41	3	5	24	15
63	73	0	5	3	72.22	72.22	75	75	75	66.18	94.44	98.53	0	1	22	36
64	57	0	0	1	5.56	5.56	77.78	77.78	10.29	75			3	7	43	12
65	70	1	3	3	58.33	58.33	91.67	91.67	44.12	91.18	88.89	91.18	8	7	23	46
66	61	1	1	2	44.44	44.44	86.11	86.11	47.06	100	80.56	88.24	10	12	35	45
67	74	0	5	4	36.11	36.11			30.88				0	0	10	35
68	49	1	5	2	33.33	33.33	75	75	27.94	72.06	86.11	88.24	8	11	32	29
69	73	0	2	2	44.44	44.44	61.11	61.11	38.24	60.29	100	100	3	5	16	30
70	70	0	1		5.56	5.56	63.89	63.89	11.76	30.88	97.22	95.59	0	2	23	13
71	67	1	5	3	50	50	69.44	69.44	47.06	70.59	100	100	0	0	0	57
72	60	1	3	2	27.78	27.78	88.89	88.89	30.88	89.71	100	100	2	1	13	19
73	70	1	2	2	13.89	13.89	88.89	88.89	1.47	69.12	100	100	4	5	3	26
74	74	0	3	2	69.44	69.44	55.56	55.56	67.65	72.06	100	97.06	2	4	8	24
75	66	0	3	3	50	50	100	100	47.06	100			0	2	4	8
76	64	0	3	2	22.22	22.22	100	100	33.82	100	77.78	72.06	9	10	31	30
77	66	1	2	2	41.67	41.67	86.11	86.11	48.53	82.35	94.44	97.06	4	2	16	54
78	68	0	5	4	58.33	58.33	77.78	77.78	63.24	94.12	100	100	1	0	5	29
79	75	1	2	4	38.89	38.89	50	50	50	72.06	100	100	2	1	3	27
80	70	0	5	3	50	50	77.78	77.78	47.06	75	83.33	92.65	1	2	6	19
81		0	3	4	66.67	66.67	75	75	76.47	75	100	100	4	0	7	50
82	72	0	3	2	69.44	69.44	86.11	86.11	75	89.71	83.33	86.76	1	0	1	76
83	83	1	3	2	71.88	71.88	72.22	72.22	78.33	69.12			9	2	14	65
84	61	1	3	3	50	50	91.67	91.67	63.24	95.59	100	100	0	2	2	38
85	65	0	4	4	44.44	44.44	83.33	83.33	56.25	79.41	88.89	97.06	4	7	1	8
86	68	1	1	1	37.5	37.5	69.44	69.44	32.35	50	100	100	2	4	19	22
87	71	0	3	3	63.89	63.89	55.56	55.56	64.71	60.29	100	100	0	0	7	63
88	75	1	3	4	44.44	44.44	61.11	61.11	45.59	48.53	91.67	95.59	11	7	8	18
89	59	0	2	3	47.22	47.22	75	75	47.06	75			6	6	14	20
90	67	1	3	4	36.11	36.11	69.44	69.44	39.71	63.24			0	1	4	22
91	59	1	2	1	8.33	8.33	77.78	77.78	10.29	55.88	100	100	9	9	47	12
92	64	1	1	3	52.78	52.78	58.33	58.33	50	55.88			6	4	9	49
93	51	1	5	2	25	25	83.33	83.33	30.88	88.24			14	9	43	8
94	83	0	5	4	75	75	94.44	94.44	75	89.71	91.67	95.59	1	3	4	35
95	58	1	5	3	33.33	33.33	61.11	61.11	26.47	61.76			1	8	18	21
96	67	0	2	2	41.67	41.67	75	75	39.71	85.29	100	100	0	1	0	34
97	68	1	5	4	36.11	36.11	86.11	86.11	22.06	82.35	100	100	8	7	22	35
98	68	1	2	1	35.7	35.7	94.44	94.44	33.33	79.41	100	94.12	18	18	37	13
99	74	1	1	3	63.89	63.89	86.11	86.11	67.65	100	100	100	0	4	0	8
100	76	1	3	2	44.44	44.44	97.22	97.22	47.06	95.59	100	98.53	7	12	5	8
101	71	0	3	4	63.89	63.89	94.44	94.44	75	95.59			2	4	3	47
102	79	0	5		69.44	69.44	91.67	91.67	35.29	58.82	100	100		5	11	50
103	65	1	2	4	69.44	69.44	83.33	83.33	64.71	92.65	100	97.06	6	4	7	62
104	68	1	2	3	22.22	22.22	33.33	33.33	17.65	25	22.22	30.88	4	7	3	25
105	57	0	2	3	50	50	66.67	66.67	55.88	55.88			2	3	3	31
106	70	0	5	3	25	25	91.67	91.67	39.71	86.76	100	100	1	2	8	37
107	78	0	5	4	58.33	58.33	80.56	80.56	68.75	83.82	86.11	94.12	5	5	5	12
108	71	1	5	3	30.56	30.56	66.67	66.67	31.66	60.29			4	5	15	19
109	81	0	0	2	63.89	63.89	91.67	91.67	55.88	66.18	86.11	83.82	4	8	0	9
110	63	1	5	3	33.33	33.33	61.11	61.11	38.24	67.65	83.33	100	0	11	7	42
111	74	1	5	3	66.67	66.67	75	75	64.71	75	100	100	6	8	13	22
112	77	1	5	4	44.44	44.44	88.89	88.89	38.24	88.24	66.67	72.06	6	13	8	35
113	68	0	5	2	36.11	36.11	72.22	72.22	32.35	63.24	100	100	0	0	0	40
114	80	0	5	4	63.89	63.89	91.67	91.67	80.77	86.76			2	2	6	54
115	74	1	2	2	38.89	38.89	69.44	69.44	46.88	91.18	94.44	98.53	1	3	24	35
116	65	0	2	4	55.56	55.56	97.22	97.22	52.94	97.06	100	100	7	4	11	24
117	72	1	2	2	58.33	58.33	63.89	63.89	68.75	50	100	85.29	15	11	26	26
118	60	1	3	3	36.11	36.11	72.22	72.22	33.82	75			4	7	20	8
119	64	0	3	4	55.56	55.56	83.33	83.33	52.94	76.47	83.33	95.59	3	0	8	33
120	78	0	3	4	61.11	61.11	55.56	55.56	58.82	55.88	100	100	2	1	3	48
121	56	1	3	4	36.11	36.11	61.11	61.11	38.24	57.35	86.11	94.12	6	4	19	22

## Sheet: Coding
Variable	Variable label	Variable type
ID	Participant identification variable	Continuous
Age	Demographic_Age	Continuous
Sex	Demographic_Gender	Categorical- (0=male; 1= female)
Educational level	Demographic_Education	Categorical- (0=less than HS grad; 1= HS grade; 2= some college; 3= college grad; 4=some grad school; 5= graduate degree)
Yearly income	Demographic_Income	Categorical- (0= <10K; 1=10-<25K; 3= 25-100K; 4= 100K or greater)
Baseline KOOS-pain	InvKOOSPain	Continuous with scores range from 0-100 with higher numbers indicating less pain
Initial expected KOOS at 6 months- pain	Total_calculatedscore_KOOS_pain_anticipated6months	Continuous with scores range from 0-100 with higher numbers indicating less pain
Final expected KOOS at 6 months-pain	Total_calculatedscore_KOOS_pain_stillworthwhile	Continuous with scores range from 0-100 with higher numbers indicating less pain
Baseline KOOS-function	Total_calculatedscore_KOOS_function_baseline	Continuous with score ranges from 0-100 with higher scores indicating less diffuclty performing the task
Initial expected KOOS at 6 months- function	Total_calculatedscore_KOOS_function_anticipated6month	Continuous with score ranges from 0-100 with higher scores indicating less diffuclty performing the task
Final expected KOOS at 6 months-function	Total_calculatedscore_KOOS_function_stillworthwhile	Continuous withl score ranges from 0-100 with higher scores indicating less diffuclty performing the task
Actual 6 month KOOS-pain	Total_calculatedscore_KOOS_pain_actual6monthscore	Continuous with score ranges from 0-100 with higher scores indicating less pain
Actual 6 month KOOS-function	Total_calculatedscore_KOOS_function_actual6monthscore	Continous with score ranges from 0-100 with higher scores indicating less diffuclty performing the task
PHQ	Total_PHQ	Continuous with score ranges from 0-24 with higher numbers indicating greater degree of depressive symptoms
GAD-7	Total_GAD	Continuous with score ranges from 0-21 with higher numbers indicating greater degree of anxiety
PCS	Total_PCS	Continuous with score ranges from 0-52 with higher numbers indicating greater degree of pain catastrophizing
ASES	Total_ASES	Continuous with score ranges from 8-80 with higher numbers indicating greater degree of self efficacy
